# Supplementary material for: Improving diagnostic accuracy of routine EEG for epilepsy using deep learning
Source: Brain Commun. 2025 Aug 25;7(5):fcaf319. doi: 10.1093/braincomms/fcaf319 (PMC12419360; doi:10.1093/braincomms/fcaf319)
Supplement: fcaf319_Supplementary_Data [file fcaf319_supplementary_data.zip]

Archive with 2 entries (2 files):
- Figure 1 A4.pdf
- Supplementary_material.pdf
